# Supplementary material for: Access to essential psychotropic medicines in Addis Ababa: A cross-sectional study
Source: PLoS One. 2023 Jul 14;18(7):e0283348. doi: 10.1371/journal.pone.0283348 (PMC10348529; doi:10.1371/journal.pone.0283348)
Supplement: S3 File — (XLS) [file pone.0283348.s003.xls]

## Sheet: Home Page
4							Data entry Procurement done	1			AFRO			Regions
5	International Medicines Price Workbook - Part I						Data entry Private done	1						Region Code	Region name
		World Health Organization/Health Action International					Data entry Public done	1						AFRO	Africa
		Release 17th may 2016					Data entry other done	#REF!						AMRO-LA/CAR	Americas - Latin America and the Caribbean
	Your Country :	Ethiopia					Data entry Other2 done	#REF!						EMRO	Eastern Mediterranean
	Your WHO Region :	Africa (AFRO)					All double entry correct	#REF!						EURO	Europe
	State or province (where applicable) :	Addis Ababa City
	First other sector :													SEARO	South-East Asia
	Second other sector :													WPRO	Western Pacific
	First day of data collection :	2019-07-30												Unknown	Unknown
	Version of your workbook :	Part-1												EURO-CA	Europe - Central Asia
	Survey areas (comma separated) :	Addis Ketema, Bole, Kolfe-Keranio												WPRO-Aust/NZ	Western Pacific - Aust/NZ
														AMRO-Can/US	Americas - Can/US
		Press button to jump to page
														Show regional list	1
														Countries
														Country name	Region Code	Regional list
														Afghanistan	EMRO	1
														Albania	EURO	1
														Algeria	AFRO	1
														American Samoa	WPRO	1
														Andorra	EURO	1
														Angola	AFRO	1
		Press button to erase data												Anguilla	AMRO-LA/CAR	1
														Antigua and Barbuda	AMRO-LA/CAR	1
														Argentina	AMRO-LA/CAR	1
														Armenia	EURO	1
														Aruba	AMRO-LA/CAR	1
														Australia	WPRO-Aust/NZ	1
														Austria	EURO	1
														Azerbaijan	EURO	1
														Bahamas	AMRO-LA/CAR	1
	Double entry has not been done													Bahrain (Kingdom of)	EMRO	1
														Bangladesh	SEARO	1
	Other actions													Barbados	AMRO-LA/CAR	1
														Belarus	EURO	1
														Belgium	EURO	1
														Belize	AMRO-LA/CAR	1
														Benin	AFRO	1
														Bermuda	AMRO-LA/CAR	1
														Bhutan	SEARO	1
														Bolivia	AMRO-LA/CAR	1
														Bosnia and Herzegovina	EURO	1
														Botswana	AFRO	1
														Brazil	AMRO-LA/CAR	1
														Brunei Darussalam	WPRO	1
														Bulgaria	EURO	1
														Burkina Faso	AFRO	1
														Burundi	AFRO	1
														Cambodia	WPRO	1
														Cameroon	AFRO	1
														Canada	AMRO-Can/US	1
														Cape Verde	AFRO	1
														Cayman Islands	AMRO-LA/CAR	1
														Central African Republic	AFRO	1
														Chad	AFRO	1
														Chile	AMRO-LA/CAR	1
														China	WPRO	1
														Colombia	AMRO-LA/CAR	1
														Comoros	AFRO	1
														Congo	AFRO	1
														Cook Islands	WPRO	1
														Costa Rica	AMRO-LA/CAR	1
														Côte d'Ivoire	AFRO	1
														Croatia	EURO	1
														Cuba	AMRO-LA/CAR	1
														Cyprus	EURO	1
														Czech Republic	EURO	1
														Democratic Republic of the Congo	AFRO	1
														Denmark	EURO	1
														Djibouti	EMRO	1
														Dominica	AMRO-LA/CAR	1
														Dominican Republic	AMRO-LA/CAR	1
														Ecuador	AMRO-LA/CAR	1
														Egypt	EMRO	1
														El Salvador	AMRO-LA/CAR	1
														Equatorial Guinea	AFRO	1
														Eritrea	AFRO	1
														Estonia	EURO	1
														Ethiopia	AFRO	1
														Fiji	WPRO	1
														Finland	EURO	1
														France	EURO	1
														French Guiana	AMRO-LA/CAR	1
														French Polynesia	WPRO	1
														Gabon	AFRO	1
														Gambia, The	AFRO	1
														Georgia	EURO	1
														Germany	EURO	1
														Ghana	AFRO	1
														Greece	EURO	1
														Grenada	AMRO-LA/CAR	1
														Guadalupe	AMRO-LA/CAR	1
														Guam	WPRO	1
														Guatemala	AMRO-LA/CAR	1
														Guinea	AFRO	1
														Guinea-Bissau	AFRO	1
														Guyana	AMRO-LA/CAR	1
														Haiti	AMRO-LA/CAR	1
														Honduras	AMRO-LA/CAR	1
														Hong Kong SAR	WPRO	1
														Hungary	EURO	1
														Iceland	EURO	1
														India	SEARO	1
														Indonesia	SEARO	1
														Iran (Islamic Republic of)	EMRO	1
														Iraq	EMRO	1
														Ireland	EURO	1
														Israel	EURO	1
														Italy	EURO	1
														Jamaica	AMRO-LA/CAR	1
														Japan	WPRO	1
														Jordan	EMRO	1
														Kazakhstan	EURO-CA	1
														Kenya	AFRO	1
														Kiribati	WPRO	1
														Korea, Democratic People’s Republic of	SEARO	1
														Korea, Republic of	WPRO	1
														Kuwait	EMRO	1
														Kyrgyzstan	EURO-CA	1
														Lao People's Democratic Republic	WPRO	1
														Latvia	EURO	1
														Lebanon	EMRO	1
														Lesotho	AFRO	1
														Liberia	AFRO	1
														Libyan Arab Jamahiriya	EMRO	1
														Lithuania	EURO	1
														Luxembourg	EURO	1
														Macao SAR	WPRO	1
														Madagascar	AFRO	1
														Malawi	AFRO	1
														Malaysia	WPRO	1
														Maldives	SEARO	1
														Mali	AFRO	1
														Malta	EURO	1
														Marshall Islands	WPRO	1
														Martinique	AMRO-LA/CAR	1
														Mauritania	AFRO	1
														Mauritius	AFRO	1
														Mexico	AMRO-LA/CAR	1
														Micronesia (Federated States of)	WPRO	1
														Moldova, Republic of	EURO	1
														Monaco	EURO	1
														Mongolia	WPRO	1
														Montenegro	EURO	1
														Montserrat	AMRO-LA/CAR	1
														Morocco	EMRO	1
														Mozambique	AFRO	1
														Myanmar	SEARO	1
														Namibia	AFRO	1
														Nauru	WPRO	1
														Nepal	SEARO	1
														Netherlands	EURO	1
														Netherlands Antilles	AMRO-LA/CAR	1
														New Caledonia	WPRO	1
														New Zealand	WPRO-Aust/NZ	1
														Nicaragua	AMRO-LA/CAR	1
														Niger	AFRO	1
														Nigeria	AFRO	1
														Niue	WPRO	1
														Northern Mariana Islands	WPRO	1
														Norway	EURO	1
														Oman	EMRO	1
														Pakistan	EMRO	1
														Palau	WPRO	1
														Palestine	EMRO	1
														Panama	AMRO-LA/CAR	1
														Papua New Guinea	WPRO	1
														Paraguay	AMRO-LA/CAR	1
														Peru	AMRO-LA/CAR	1
														Philippines	WPRO	1
														Pitcairn Islands	WPRO	1
														Poland	EURO	1
														Portugal	EURO	1
														Puerto Rico	AMRO-LA/CAR	1
														Qatar	EMRO	1
														Romania	EURO	1
														Russian Federation	EURO	1
														Rwanda	AFRO	1
														Saint Kitts and Nevis	AMRO-LA/CAR	1
														Saint Lucia	AMRO-LA/CAR	1
														Saint Vincent and the Grenadines	AMRO-LA/CAR	1
														Samoa	WPRO	1
														San Marino	EURO	1
														Sao Tome and Principe	AFRO	1
														Saudi Arabia	EMRO	1
														Senegal	AFRO	1
														Serbia	EURO	1
														Seychelles	AFRO	1
														Sierra Leone	AFRO	1
														Singapore	WPRO	1
														Slovakia	EURO	1
														Slovenia	EURO	1
														Solomon Islands	WPRO	1
														Somalia	EMRO	1
														South Africa	AFRO	1
														Spain	EURO	1
														Sri Lanka	SEARO	1
														Sudan	EMRO	1
														Suriname	AMRO-LA/CAR	1
														Swaziland	AFRO	1
														Sweden	EURO	1
														Switzerland	EURO	1
														Syrian Arab Republic	EMRO	1
														Tajikistan	EURO-CA	1
														Thailand	SEARO	1
														The former Yugoslav Republic of Macedonia	EURO	1
														Timor-Leste	SEARO	1
														Togo	AFRO	1
														Tokelau	WPRO	1
														Tonga	WPRO	1
														Trinidad and Tobago	AMRO-LA/CAR	1
														Tunisia	EMRO	1
														Turkey	EURO	1
														Turkmenistan	EURO-CA	1
														Turks and Caicos Islands	AMRO-LA/CAR	1
														Tuvalu	WPRO	1
														Uganda	AFRO	1
														Ukraine	EURO	1
														United Arab Emirates	EMRO	1
														United Kingdom	EURO	1
														United Republic of Tanzania	AFRO	1
														United States of America	AMRO-Can/US	1
														Uruguay	AMRO-LA/CAR	1
														Uzbekistan	EURO-CA	1
														Vanuatu	WPRO	1
														Venezuela	AMRO-LA/CAR	1
														Viet Nam	WPRO	1
														Virgin Islands	AMRO-LA/CAR	1
														Wallis and Futuna	WPRO	1
														Yemen	EMRO	1
														Zambia	AFRO	1
														Zimbabwe	AFRO	1

## Sheet: Reference prices
International
Medicine Reference Price Data
			Exchange Rate: $US 1.00 in local currency =						29.0256		Number of
			Name of local currency:				ETB				Global :			3
			Date of exchange rate:				2019-07-30				Supplementary :			0
			Source of exchange rate:				National Bank Of Ethiopia
			Source of Other Unit Price:								EML :			20
											All :			20
									Price Data Used = MSH	Price Data Used:				MSH 2015	MSH
	Med. No.	Medicine Name (Name must be unique)	Medicine Strength	Dosage Form	Target Pack Size	Medicine list	National Essential Medicine List	MSH 2015 Unit Price ($US)	Other Unit Price ($US)	Price of Target Pack ($US)	Price of Target Pack (local currency)	Reference Unit Price (local currency)	Med.No	Level of care (for which medicine is available)					Medicine Name (Name must be unique)	Medicine Strength	Dosage Form	Target Pack Size	Core List (yes/no)	Price	Brand	Manuf
	1	Alprazolam	0.5mg	tab	100		yes	0.0161		1.61	46.7312	0.467312	1	1	1			AFRO	Aciclovir	200 mg	cap/tab	25	yes	0.0457	Zovirax	GSK
	2	Amitriptyline	25 mg	tab	100	Global	yes	0.0084		0.84	24.3815	0.243815	3	1	1			AFRO	Albendazole	400 mg	cap/tab (non-chewable)	1	yes	0.0411	Zentel	GSK
	3	Carbamazepine	200 mg	tab	100	Global	yes	0.0185		1.85	53.6974	0.536974	4	1	1			AFRO	Amodiaquine	200 mg	cap/tab	8	yes	0.0139	Camoquin	Parke Davis
	4	Chlorpromazine	100 mg	tab	100		yes	0.0144		1.44	41.7969	0.417969	5	1	1			AFRO	Artemether+lumefantrine	20+120 mg	FDC tab	24	yes	0.1703	Coartem	Novartis
	5	Clomipramine	25 mg	cap	250		yes	0.0477		11.925	346.13	1.38452	6	1	1			AFRO	Benzathine benzyl penicillin injection	2.4 MIU/ml	millilitre	1	yes	0.2635	Penadur	Wyeth
	6	Clozapine	25 mg	tab	50		yes	0.056		2.8	81.2717	1.62543	7	1	1			AFRO	Carbamazepine	200 mg	cap/tab	100	yes	0.0194	Tegretol	Novartis
	7	Diazepam	5 mg	tab	100	Global	yes	0.0096		0.96	27.8646	0.278646	8	1	1			AFRO	Cephalexin	250 mg	cap/tab	28	yes	0.0617	Keflex	Eli Lilly
	8	Fluoxetine	20 mg	cap	100		yes	0.0103		1.03	29.8964	0.298964	9	1	1			AFRO	Chloroquine	150 mg	cap/tab	10	yes	0.014	Nivaquine	Sanofi-Aventis
	9	Fluphenazine Inj	25 mg	ml	10		yes	0.834		8.34	242.074	24.2074	10	1	1			AFRO	Co-trimoxazole	80+400 mg	cap/tab	28	yes	0.0124	Bactrim	Roche
	10	Haloperidol	2 mg	tab	100		yes	0.0218		2.18	63.2758	0.632758	11	1	1			AFRO	Erythromycin	250 mg	cap/tab	28	yes	0.0391	Erythrocin	Abbott
	11	Imipramine	25 mg	tab	100		yes	0.0181		1.81	52.5363	0.525363	12	1	1			AFRO	Ferrous salt+folic acid	200 mg+0.4mg	cap/tab	28	yes	0.0031	No originator brand
	12	Lamotrigine	50 mg	tab	30		yes	0.0192		0.576	16.7187	0.557292	13	1	1			AFRO	Metronidazole	200 mg	cap/tab	28	yes	0.0064	Flagyl	Sanofi-Aventis
	13	Lithium Carbonate	300 mg	cap	100		yes	0.0287		2.87	83.3035	0.833035	14	1	1			AFRO	Nystatin	100,000 IU	pessary	10	yes	0.0405	Mycostatin	BMS
	14	Olanzapine	5 mg	tab	100		yes	0.0937		9.37	271.97	2.7197	15	1	1			AFRO	Oral rehydration salts	WHO formulation	powder sachet (1L)	1	yes	0.1068	No originator brand
	15	Phenobarbital	30 mg	tab	1000		yes	0.0075		7.5	217.692	0.217692	26	1	0			AFRO	Sulphadoxine+ pyrimethamine	500+25 mg	cap/tab	3	yes	0.0373	Fansidar	Roche
	16	Phenytoin	100 mg	tab	100		yes	0.0104		1.04	30.1866	0.301866	24	1	0			AFRO	Tetracycline eye ointment	1%	gram	5	yes	0.0514	Achromycin	Lederle
	17	Risperidone	1 mg	tab	30		yes	0.0375		1.125	32.6538	1.08846	29	1	0			EMRO	Albendazole	200 mg	cap/tab (non-chewable)	2	yes	0.0169	Zentel	GSK
	18	Sertraline	50 mg	tab	100		yes	0.0234		2.34	67.9199	0.679199	25	1	0			EMRO	Amoxicillin suspension	50 mg/ml	millilitre	100	yes	0.0068	Amoxil	GSK
	19	Sodium Valproate	200 mg	tab	100		yes	0.0695		6.95	201.728	2.01728	27	1	0			EMRO	Atorvastatin	20 mg	cap/tab	30	yes	0.0552	Lipitor	Pfizer
	20	Trifluoperazine	5 mg	tab	100		yes	0.0577		5.77	167.478	1.67478		1	0			EMRO	Beclometasone inhaler	50 mcg/dose	dose	200	yes	0.0152	Becotide	GSK
	21												28	1	0			EMRO	Carbamazepine	200 mg	cap/tab	100	yes	0.0194	Tegretol	Novartis
	22												22	1	0			EMRO	Chloramphenicol eye drops	0.5%	millilitre	5	yes	0.0697	Chloromycetin	Parke Davis
	23												16	1	0			EMRO	Dexamethasone injection	4mg/ml	millilitre	1	yes	0.1661	Decadron	MSD
	24												23	1	0			EMRO	Fluoxetine	20 mg	cap/tab	30	yes	0.0168	Prozac	Eli Lilly
	25												30	1	0			EMRO	Furosemide	40 mg	cap/tab	30	yes	0.0067	Lasix	Sanofi-Aventis
	26												20	1	0			EMRO	Gliclazide	80 mg	cap/tab	100	yes	0.059	Diamicron	Servier
	27												21	1	0			EMRO	Ibuprofen	400 mg	cap/tab	30	yes	0.011	Brufen	Knoll
	28												17	1	0			EMRO	Lisinopril	10 mg	cap/tab	30	yes	0.134	Zestrel	AstraZeneca
	29												19	1	0			EMRO	Metformin	500 mg	cap/tab	100	yes	0.0169	Glucophage	BMS
	30												18	1	0			EMRO	Metronidazole	400 mg	cap/tab	14	yes	0.0106	Flagyl	Sanofi-Aventis
	31												31	1	0			EMRO	Nifedipine Retard	20 mg	tab	30	yes	0.025	Adalat Retard	Bayer
	32												32	1	0			EMRO	Ranitidine	150 mg	cap/tab	60	yes	0.0364	Zantac	GSK
	33												33	1	0			AMRO-LA/CAR	Amlodipine	5 mg	cap/tab	30	yes	0.0252	Norvasc	Pfizer
	34												34	1	0			AMRO-LA/CAR	Amoxicillin suspension	50 mg/ml	millilitre	100	yes	0.0068	Amoxil	GSK
	35												35	1	0			AMRO-LA/CAR	Atorvastatin	10 mg	cap/tab	30	yes	0.0762	Lipitor	Pfizer
	36												36	1	0			AMRO-LA/CAR	Azithromycin	500 mg	cap/tab	3	yes	0.3242	Zithromax	Pfizer
	37												37	1	0			AMRO-LA/CAR	Beclometasone inhaler	250 mcg/dose	dose	200	yes	0.017	Becotide	GSK
	38												38	1	0			AMRO-LA/CAR	Clonazepam	2 mg	cap/tab	60	yes	0.0326	Rivotril	Roche
	39												39	1	0			AMRO-LA/CAR	Clotrimazole topical cream	1%	gram	20	yes	0.0147	Canesten	Bayer
	40												40	1	0			AMRO-LA/CAR	Enalapril	10 mg	cap/tab	30	yes	0.0268	Renitec	MSD
	41												41	1	0			AMRO-LA/CAR	Fluoxetine	20 mg	cap/tab	30	yes	0.0168	Prozac	Eli Lilly
	42												42	1	0			AMRO-LA/CAR	Furosemide	40 mg	cap/tab	30	yes	0.0067	Lasix	Sanofi-Aventis
	43												43	1	0			AMRO-LA/CAR	Hydrochlorothiazide	25 mg	cap/tab	30	yes	0.0043	Dichlotride	MSD
	44												44	1	0			AMRO-LA/CAR	Ibuprofen	400 mg	cap/tab	30	yes	0.011	Brufen	Knoll
	45												45	1	0			AMRO-LA/CAR	Metformin	850 mg	cap/tab	100	yes	0.0185	Glucophage	BMS
	46												46	1	0			AMRO-LA/CAR	Metronidazole	500 mg	cap/tab	14	yes	0.0106	Flagyl	Sanofi-Aventis
	47												47	1	0			AMRO-LA/CAR	Phenytoin	100 mg	cap/tab	100	yes	0.01	Epanutin	Pfizer
	48												48	1	0			AMRO-LA/CAR	Ranitidine	150 mg	cap/tab	60	yes	0.0364	Zantac	GSK
	49												49	1	0			EURO-CA	Amoxicillin+clavulanic acid suspension	25+6.25 mg/ml	millilitre	100	yes	0.0323	Augmentin	GSK
	50												50	1	0			EURO-CA	Beclometasone inhaler	250 mcg/dose	dose	200	yes	0.017	Becotide	GSK
																		EURO-CA	Carbamazepine	200 mg	cap/tab	100	yes	0.0194	Tegretol	Novartis
																		EURO-CA	Clotrimazole topical cream	1%	gram	20	yes	0.0147	Canesten	Bayer
		Drug_number	20															EURO-CA	Co-trimoxazole	80+400 mg	cap/tab	28	yes	0.0124	Bactrim	Roche
		Drug_range_number	14															EURO-CA	Doxycycline	100 mg	cap/tab	10	yes	0.0141	Vibramycin	Pfizer
																		EURO-CA	Enalapril	10 mg	cap/tab	30	yes	0.0268	Renitec	MSD
																		EURO-CA	Furosemide	40 mg	cap/tab	30	yes	0.0067	Lasix	Sanofi-Aventis
																		EURO-CA	Ibuprofen	200 mg	cap/tab	30	yes	0.0069	Brufen	Knoll
	* Management Sciences for Health																	EURO-CA	Ipratropium bromide inhaler	20 mcg/dose	dose	200	yes	0.0328	Atrovent	Boehringer Ingelheim
																		EURO-CA	Metformin	850 mg	cap/tab	100	yes	0.0185	Glucophage	BMS
																		EURO-CA	Metronidazole	250 mg	cap/tab	28	yes	0.0064	Flagyl	Sanofi-Aventis
																		EURO-CA	Prednisolone	5 mg	cap/tab	100	yes	0.0117	No originator brand
																		EURO-CA	Propranolol	40 mg	cap/tab	30	yes	0.0075	Inderal	AstraZeneca
																		EURO-CA	Ranitidine	150 mg	cap/tab	60	yes	0.0364	Zantac	GSK
																		EURO-CA	Trifluoperazine	5 mg	cap/tab	30	yes	0.0165	Stelazine	GSK
																		SEARO	Amlodipine	5mg	cap/tab	30	yes	0.0252	Norvasc	Pfizer
																		SEARO	Amoxicillin suspension	25 mg/ml	millilitre	100	yes	0.0054	Amoxil	GSK
																		SEARO	Atorvastatin	10 mg	cap/tab	30	yes	0.0762	Lipitor	Pfizer
																		SEARO	Beclometasone inhaler	250 mcg/dose	dose	200	yes	0.017	Becotide	GSK
																		SEARO	Clotrimazole topical cream	1%	gram	20	yes	0.0147	Canesten	Bayer
																		SEARO	Diethylcarbamazine citrate	50 mg	cap/tab	100	yes	0.0057	Hetrazan	Lederle
																		SEARO	Doxycycline	100 mg	cap/tab	10	yes	0.0141	Vibramycin	Pfizer
																		SEARO	Enalapril	5mg	cap/tab	30	yes	0.0165	Renitec	MSD
																		SEARO	Fluoxetine	20 mg	cap/tab	30	yes	0.0168	Prozac	Eli Lilly
																		SEARO	Gentamicin eye drops	0.3%	millilitre	5	yes	0.1156	Garamycin	Schering-Plough
																		SEARO	Gliclazide	80 mg	cap/tab	100	yes	0.059	Diamicron	Servier
																		SEARO	Ibuprofen	400 mg	cap/tab	30	yes	0.011	Brufen	Knoll
																		SEARO	Metformin	500 mg	cap/tab	100	yes	0.0169	Glucophage	BMS
																		SEARO	Metronidazole	400 mg	cap/tab	14	yes	0.0106	Flagyl	Sanofi-Aventis
																		SEARO	Phenytoin	100 mg	cap/tab	100	yes	0.01	Epanutin	Pfizer
																		SEARO	Ranitidine	150 mg	cap/tab	60	yes	0.0364	Zantac	GSK
																		WPRO	Albendazole	200 mg	cap/tab (non-chewable)	2	yes	0.0169	Zentel	GSK
																		WPRO	Amlodipine	5 mg	cap/tab	30	yes	0.0252	Norvasc	Pfizer
																		WPRO	Amoxicillin suspension	50 mg/ml	millilitre	100	yes	0.0068	Amoxil	GSK
																		WPRO	Atorvastatin	20 mg	cap/tab	30	yes	0.0552	Lipitor	Pfizer
																		WPRO	Beclometasone inhaler	50 mcg/dose	dose	200	yes	0.0152	Becotide	GSK
																		WPRO	Cephalexin	250 mg	cap/tab	28	yes	0.0617	Keflex	Eli Lilly
																		WPRO	Enalapril	10 mg	cap/tab	30	yes	0.0268	Renitec	MSD
																		WPRO	Fluoxetine	20 mg	cap/tab	30	yes	0.0168	Prozac	Eli Lilly
																		WPRO	Gliclazide	80 mg	cap/tab	100	yes	0.059	Diamicron	Servier
																		WPRO	Hydrochlorothiazide	25 mg	cap/tab	30	yes	0.0043	Dichlotride	MSD
																		WPRO	Ibuprofen	400 mg	cap/tab	30	yes	0.011	Brufen	Knoll
																		WPRO	Metformin	500 mg	cap/tab	100	yes	0.0169	Glucophage	BMS
																		WPRO	Metronidazole	200 mg	cap/tab	28	yes	0.0064	Flagyl	Sanofi-Aventis
																		WPRO	Nifedipine Retard	20 mg	tab	30	yes	0.025	Adalat Retard	Bayer
																		WPRO	Ranitidine	150 mg	cap/tab	60	yes	0.0364	Zantac	GSK
																		WPRO	Sodium Valproate	200 mg	cap/tab	100	yes	0.0704	Epilim	Sanofi-Aventis
		Includes Core Medicines Only (n= on list)

## Sheet: Procurement
Field Data Consolidation:
Medicine Procurement Prices
										Sort by:
										Data for procurement orders (enter medicine unit prices in local currency)
Procurement ID				Summary Comparisons to Reference Prices						PB01
Procurement Agency				and Number of Orders per Medicine						Pub-Proc-A
Date (Mon-YY as in May-08)										2019-08-01
Include order in analysis (1=yes, 0=no)?				(Blank if med. has <			1	orders)		1	0	0	0	0	0	0	0	0	0	0	0	0	0	0	0	0	0	0	0	0	0	0	0	0	0	0	0	0	0	0	0	0	0	0	0	0	0	0	0
Level of care										9	9	9	9	9	9	9	9	9	9	9	9	9	9	9	9	9	9	9	9	9	9	9	9	9	9	9	9	9	9	9	9	9	9	9	9	9	9	9	9
No.	Medicine Name	Medicine Type	Include in analysis?	Median Price Ratio (MPR)	25%ile	75%ile	Min	Max	# orders	1	2	3	4	5	6	7	8	9	10	11	12	13	14	15	16	17	18	19	20	21	22	23	24	25	26	27	28	29	30	31	32	33	34	35	36	37	38	39	40
1	Alprazolam	Brand	1						0
1	Alprazolam	Lowest Price	1	1.77911	1.77911	1.77911	1.77911	1.77911	1	0.8314
2	Amitriptyline	Brand	1						0
2	Amitriptyline	Lowest Price	1	1.93507	1.93507	1.93507	1.93507	1.93507	1	0.4718
3	Carbamazepine	Brand	1	4.35682	4.35682	4.35682	4.35682	4.35682	1	2.3395
3	Carbamazepine	Lowest Price	1	1.67606	1.67606	1.67606	1.67606	1.67606	1	0.9
4	Chlorpromazine	Brand	1						0
4	Chlorpromazine	Lowest Price	1						0
5	Clomipramine	Brand	1						0
5	Clomipramine	Lowest Price	1	0.389304	0.389304	0.389304	0.389304	0.389304	1	0.539
6	Clozapine	Brand	1						0
6	Clozapine	Lowest Price	1						0
7	Diazepam	Brand	1						0
7	Diazepam	Lowest Price	1	0.246908	0.246908	0.246908	0.246908	0.246908	1	0.0688
8	Fluoxetine	Brand	1						0
8	Fluoxetine	Lowest Price	1	2.65919	2.65919	2.65919	2.65919	2.65919	1	0.795
9	Fluphenazine Inj	Brand	1						0
9	Fluphenazine Inj	Lowest Price	1	0.651393	0.651393	0.651393	0.651393	0.651393	1	15.7685
10	Haloperidol	Brand	1						0
10	Haloperidol	Lowest Price	1						0
11	Imipramine	Brand	1						0
11	Imipramine	Lowest Price	1	0.731113	0.731113	0.731113	0.731113	0.731113	1	0.3841
12	Lamotrigine	Brand	1						0
12	Lamotrigine	Lowest Price	1	4.82512	4.82512	4.82512	4.82512	4.82512	1	2.689
13	Lithium Carbonate	Brand	1						0
13	Lithium Carbonate	Lowest Price	1	1.02553	1.02553	1.02553	1.02553	1.02553	1	0.8543
14	Olanzapine	Brand	1						0
14	Olanzapine	Lowest Price	1	0.263522	0.263522	0.263522	0.263522	0.263522	1	0.7167
15	Phenobarbital	Brand	1						0
15	Phenobarbital	Lowest Price	1	0.454771	0.454771	0.454771	0.454771	0.454771	1	0.099
16	Phenytoin	Brand	1						0
16	Phenytoin	Lowest Price	1	1.54241	1.54241	1.54241	1.54241	1.54241	1	0.4656
17	Risperidone	Brand	1						0
17	Risperidone	Lowest Price	1	3.08188	3.08188	3.08188	3.08188	3.08188	1	3.3545
18	Sertraline	Brand	1						0
18	Sertraline	Lowest Price	1	0.886338	0.886338	0.886338	0.886338	0.886338	1	0.602
19	Sodium Valproate	Brand	1						0
19	Sodium Valproate	Lowest Price	1	0.602594	0.602594	0.602594	0.602594	0.602594	1	1.2156
20	Trifluoperazine	Brand	1						0
20	Trifluoperazine	Lowest Price	1						0
21		Brand	1
21		Lowest Price	1
22		Brand	1
22		Lowest Price	1
23		Brand	1
23		Lowest Price	1
24		Brand	1
24		Lowest Price	1
25		Brand	1
25		Lowest Price	1
26		Brand	1
26		Lowest Price	1
27		Brand	1
27		Lowest Price	1
28		Brand	1
28		Lowest Price	1
29		Brand	1
29		Lowest Price	1
30		Brand	1
30		Lowest Price	1
31		Brand	1
31		Lowest Price	1
32		Brand	1
32		Lowest Price	1
33		Brand	1
33		Lowest Price	1
34		Brand	1
34		Lowest Price	1
35		Brand	1
35		Lowest Price	1
36		Brand	1
36		Lowest Price	1
37		Brand	1
37		Lowest Price	1
38		Brand	1
38		Lowest Price	1
39		Brand	1
39		Lowest Price	1
40		Brand	1
40		Lowest Price	1
41		Brand	1
41		Lowest Price	1
42		Brand	1
42		Lowest Price	1
43		Brand	1
43		Lowest Price	1
44		Brand	1
44		Lowest Price	1
45		Brand	1
45		Lowest Price	1
46		Brand	1
46		Lowest Price	1
47		Brand	1
47		Lowest Price	1
48		Brand	1
48		Lowest Price	1
49		Brand	1
49		Lowest Price	1
50		Brand	1
50		Lowest Price	1
Number of products found										17	0	0	0	0	0	0	0	0	0	0	0	0	0	0	0	0	0	0	0	0	0	0	0	0	0	0	0	0	0	0	0	0	0	0	0	0	0	0	0
Describe procurements in this summary:
		Medicine Procurement (n= 1 in survey)
		Includes all medicines (n=3 on list)
		Analysis Includes All Meds.					Analysis Includes Only Meds. With 1+
		With 1+ Procurement Prices					Procurement Prices for Both Types in Pair
		Brand		Lowest Price					Brand	Lowest Price
		Number of Medicines For Which 1+ Procurement Prices Were Found
	No. of meds. included	1		16					1	1
		Summary of Medicine-specific Median Price Ratios (MPRs) For Meds. With 1+ Procurement Prices
	Median MPR	4.35682		0.955933					4.35682	1.67606
	25 %ile MPR	4.35682		0.565638					4.35682	1.67606
	75 %ile MPR	4.35682		1.8181					4.35682	1.67606
	Minimum MPR	4.35682		0.246908					4.35682	1.67606
	Maximum MPR	4.35682		4.82512					4.35682	1.67606
					Reference MSH
	TypeOfList	Supplementary		Core Drugs				All Drugs				Brand-Lowest Price Core Match				Brand-Lowest Price All Match				EML Drugs				Brand-Lowest Price EML Match				Level of care drugs				Brand-Lowest Price Level of care Match				Level of care
	TypeOfList2	None		Brand		Lowest Price		Brand		Lowest Price		Brand		Lowest Price		Brand		Lowest Price		Brand		Lowest Price		Brand		Lowest Price		Brand		Lowest Price		Brand		Lowest Price
Row	Drug Name	Core	EML	Median	% Avail	Median	% Avail	Median	% Avail	Median	% Avail	Median	% Avail	Median	% Avail	Median	% Avail	Median	% Avail	Median	% Avail	Median	% Avail	Median	% Avail	Median	% Avail	Median	% Avail	Median	% Avail	Median	% Avail	Median	% Avail
13	Alprazolam		yes						0	1.77911	1						0		1		0	1.77911	1		0		1		0	1.77911	1		0		1	1										Corrections
15	Amitriptyline	Global	yes						0	1.93507	1						0		1		0	1.93507	1		0		1		0	1.93507	1		0		1	1										Value1
17	Carbamazepine	Global	yes					4.35682	1	1.67606	1					4.35682	1	1.67606	1	4.35682	1	1.67606	1	4.35682	1	1.67606	1	4.35682	1	1.67606	1	4.35682	1	1.67606	1	1										Value2
19	Chlorpromazine		yes						0		0						0		0		0		0		0		0		0		0		0		0	1										Correct
21	Clomipramine		yes						0	0.389304	1						0		1		0	0.389304	1		0		1		0	0.389304	1		0		1	1										DE done	1
23	Clozapine		yes						0		0						0		0		0		0		0		0		0		0		0		0	1
25	Diazepam	Global	yes						0	0.246908	1						0		1		0	0.246908	1		0		1		0	0.246908	1		0		1	1
27	Fluoxetine		yes						0	2.65919	1						0		1		0	2.65919	1		0		1		0	2.65919	1		0		1	1
29	Fluphenazine Inj		yes						0	0.651393	1						0		1		0	0.651393	1		0		1		0	0.651393	1		0		1	1
31	Haloperidol		yes						0		0						0		0		0		0		0		0		0		0		0		0	1
33	Imipramine		yes						0	0.731113	1						0		1		0	0.731113	1		0		1		0	0.731113	1		0		1	1
35	Lamotrigine		yes						0	4.82512	1						0		1		0	4.82512	1		0		1		0	4.82512	1		0		1	1
37	Lithium Carbonate		yes						0	1.02553	1						0		1		0	1.02553	1		0		1		0	1.02553	1		0		1	1
39	Olanzapine		yes						0	0.263522	1						0		1		0	0.263522	1		0		1		0	0.263522	1		0		1	1
41	Phenobarbital		yes						0	0.454771	1						0		1		0	0.454771	1		0		1		0	0.454771	1		0		1	1
43	Phenytoin		yes						0	1.54241	1						0		1		0	1.54241	1		0		1		0	1.54241	1		0		1	1
45	Risperidone		yes						0	3.08188	1						0		1		0	3.08188	1		0		1		0	3.08188	1		0		1	1
47	Sertraline		yes						0	0.886338	1						0		1		0	0.886338	1		0		1		0	0.886338	1		0		1	1
49	Sodium Valproate		yes						0	0.602594	1						0		1		0	0.602594	1		0		1		0	0.602594	1		0		1	1
51	Trifluoperazine		yes						0		0						0		0		0		0		0		0		0		0		0		0	1
53
55
57
59
61
63
65
67
69
71
73
75
77
79
81
83
85
87
89
91
93
95
97
99
101
103
105
107
109
111
	Number on Medicine list =		Total EML	20
	Total number listed =	3	Total level	30
		All
3.59186
										1
										2
										3
										4
										5
										6
										7
										8
										9
										10
										11
										12
										13
										14
										15
										16
										17
										18
										19
										20
										21
										22
										23
										24
										25
										26
										27
										28
[truncated: 88 more columns]

## Sheet: Public
Field Data Consolidation:
Public Sector Patient Prices
										Sort by:
										Data for individual medicine outlets (enter medicine unit prices in local currency)
Medicines Outlet Study ID				Summary Comparisons to Reference Prices						pb01	pb02	pb14	pb26	pb28	pb03	pb04	pb05	pb06	pb07	pb08	pb09	pb10	pb11	pb12	pb13	pb15	pb16	pb17	pb18	pb19	pb20	pb21	pb22	pb23	pb24	pb25	Pb27	pb29	pb30
Region				and Percent Availability in Outlets						yeka	arada	kolfe	arada	adisktma	bole	bole	bole	bole	bole	bole	bole	bole	bole	kolfe	kolfe	kolfe	kolfe	kolfe	kolfe	kolfe	kolfe	adisktma	adisktma	adisktma	adisktma	adisktma	adisktma	adisktma	adisktma
Distance from population centre										0	0	0	0	0	0	0	0	0	0	0	0	0	0	0	0	0	0	0	0	0	0	0	0	0	0	0	0	0	0
Include outlet in analysis (1=yes,0=no)?				(Blank if found in <			4	outlets)		1	1	1	1	1	1	1	1	1	1	1	1	1	1	1	1	1	1	1	1	1	1	1	1	1	1	1	1	1	1	0	0	0	0	0	0	0	0	0	0
Level of care										2	2	3	2	3	1	1	1	1	1	1	1	1	1	1	1	1	1	1	1	1	1	1	1	1	1	1	1	1	1	1	1	1	1	1	1	1	1	1	1
No.	Medicine Name	Medicine Type	Include in analysis?	Median Price Ratio (MPR)	25%ile	75%ile	Min	Max	% with med.	1	2	3	4	5	6	7	8	9	10	11	12	13	14	15	16	17	18	19	20	21	22	23	24	25	26	27	28	29	30	31	32	33	34	35	36	37	38	39	40
1	Alprazolam	Brand	1						0
1	Alprazolam	Lowest Price	1						0
2	Amitriptyline	Brand	1						0
2	Amitriptyline	Lowest Price	1	2.54291	2.43012	2.66596	1.84566	11.8943	0.9	0.65	0.6		0.7	0.51	0.65	0.45	0.6		0.622	0.63	0.6	0.65	0.5	0.7	0.6216	2.9	0.6375	0.65	0.6	0.585	0.5	0.62	0.585	0.55	0.62	0.7	1.2		0.62
3	Carbamazepine	Brand	1	5.21441	5.16971	5.30752	2.36883	5.58687	0.566667	2.81	2.85	1.272	2.8	3		2.86			2.776	1.385			2.77			2.9	1.45		2.85	2.78			2.7765	2.8	2.85	2.9
3	Carbamazepine	Lowest Price	1						0.0333333					1
4	Chlorpromazine	Brand	1						0
4	Chlorpromazine	Lowest Price	1	0.598131	0.598131	0.669907	0.162692	1.19626	0.766667	0.25	0.5	0.3	0.25	0.25	0.068	0.26	0.3		0.137	0.245	0.26	0.3	0.26	0.25		0.3		0.25	0.25		0.25	0.22			0.255	0.3		0.255	0.2
5	Clomipramine	Brand	1						0
5	Clomipramine	Lowest Price	1						0.0333333					2.2
6	Clozapine	Brand	1						0
6	Clozapine	Lowest Price	1						0
7	Diazepam	Brand	1						0
7	Diazepam	Lowest Price	1	0.638804	0.520374	1.79439	0.358879	5.35842	0.8	0.5	0.13	0.18	0.2	0.5	0.6	0.17	0.15	0.15	0.176	0.625	0.11		1.473		0.1092		0.1886	0.15	0.1		0.18		1.4931		0.11	0.9	0.2	0.11	0.16
8	Fluoxetine	Brand	1						0
8	Fluoxetine	Lowest Price	1	3.51213	2.17418	7.4591	0.341179	17.5607	0.566667	0.65	2.25		1.65	1.1		0.45			0.102				0.34	0.8	5.25	1.1		2.25	1.05			2.23		0.41	1.05	1	3.5
9	Fluphenazine Inj	Brand	1						0
9	Fluphenazine Inj	Lowest Price	1	1.43484	1.18871	1.62451	0.991434	1.65239	0.133333			30.3672		40		24													39.1
10	Haloperidol	Brand	1						0
10	Haloperidol	Lowest Price	1	1.6436	1.45759	1.6594	0.553134	2.37057	0.466667	1.04	1.5			1.1						0.8964			0.867	1	1.044		1.0837		1	1.04	0.35			1.05	1.05	0.7
11	Imipramine	Brand	1						0
11	Imipramine	Lowest Price	1	1.33241	0.725688	1.76069	0.494896	2.28413	0.333333	0.7	0.7	0.264		1		0.7			1.056							0.7	0.275				0.26					1.2
12	Lamotrigine	Brand	1						0
12	Lamotrigine	Lowest Price	1						0
13	Lithium Carbonate	Brand	1						0
13	Lithium Carbonate	Lowest Price	1						0.0666667				1.75	1.8
14	Olanzapine	Brand	1						0
14	Olanzapine	Lowest Price	1	0.521197	0.514763	0.617256	0.514763	0.780969	0.2			2.124		1.76					1.435					1.4										1.4			1.4
15	Phenobarbital	Brand	1						0
15	Phenobarbital	Lowest Price	1	0.918729	0.627033	1.55036	0.551238	10.5654	0.733333		0.65	0.132		0.25			0.15	0.5	1.98	0.13	1.35	0.15	0.12	2.3		0.2		0.15	0.35	0.13	0.3	0.15		0.26	0.13	0.25	0.2	0.13
16	Phenytoin	Brand	1						0
16	Phenytoin	Lowest Price	1	2.73962	1.91186	3.53468	0.861309	3.644	0.266667	1.1	0.6	1.056	1.1	0.26					1.054										0.6				0.5085
17	Risperidone	Brand	1						0
17	Risperidone	Lowest Price	1	6.4311	3.82191	6.44029	1.88339	6.52298	0.166667		4.16	2.05	7	7.1					7.01
18	Sertraline	Brand	1						0
18	Sertraline	Lowest Price	1	1.62839	1.32509	1.94567	1.10424	2.20848	0.133333	0.95	0.75			1.5					1.262
19	Sodium Valproate	Brand	1						0
19	Sodium Valproate	Lowest Price	1						0.1			2		7.1					2.441
20	Trifluoperazine	Brand	1						0
20	Trifluoperazine	Lowest Price	1						0.0333333					0.3
21		Brand	1
21		Lowest Price	1
22		Brand	1
22		Lowest Price	1
23		Brand	1
23		Lowest Price	1
24		Brand	1
24		Lowest Price	1
25		Brand	1
25		Lowest Price	1
26		Brand	1
26		Lowest Price	1
27		Brand	1
27		Lowest Price	1
28		Brand	1
28		Lowest Price	1
29		Brand	1
29		Lowest Price	1
30		Brand	1
30		Lowest Price	1
31		Brand	1
31		Lowest Price	1
32		Brand	1
32		Lowest Price	1
33		Brand	1
33		Lowest Price	1
34		Brand	1
34		Lowest Price	1
35		Brand	1
35		Lowest Price	1
36		Brand	1
36		Lowest Price	1
37		Brand	1
37		Lowest Price	1
38		Brand	1
38		Lowest Price	1
39		Brand	1
39		Lowest Price	1
40		Brand	1
40		Lowest Price	1
41		Brand	1
41		Lowest Price	1
42		Brand	1
42		Lowest Price	1
43		Brand	1
43		Lowest Price	1
44		Brand	1
44		Lowest Price	1
45		Brand	1
45		Lowest Price	1
46		Brand	1
46		Lowest Price	1
47		Brand	1
47		Lowest Price	1
48		Brand	1
48		Lowest Price	1
49		Brand	1
49		Lowest Price	1
50		Brand	1
50		Lowest Price	1
Number of products found										9	11	10	8	18	3	7	4	2	12	6	4	3	7	6	4	6	5	5	9	4	6	4	4	6	7	8	5	3	3	0	0	0	0	0	0	0	0	0	0
Describe outlets included in this summary:
		Public Sector Medicines Outlets (n=30 in survey)
		Includes all medicines (n=3 on list)
							Analysis Includes Only Medicines
		Analysis Includes All Meds.					With Prices Found for Both Types in Pair
		Brand		Lowest Price					Brand	Lowest Price
		Overall Percent Availability of Medicines on List in Outlets Included in Analysis
	Mean availability	0.0283333		0.286667
	Std dev availability	0.126711		0.305582
		Number of Listed Medicines For Which Prices Were Found in 4+ Outlets
	No. of meds. included	1		12					0	0
		Summary of Medicine-specific Median Price Ratios (MPRs) For Meds. Found in 4+ Outlets
	Median MPR	5.21441		1.53161
	25 %ile MPR	5.21441		0.848748
	75 %ile MPR	5.21441		2.59209
	Minimum MPR	5.21441		0.521197
	Maximum MPR	5.21441		6.4311
					Reference MSH
	TypeOfList	Global		TypeofList				All Drugs				Brand-Lowest Price Core Match				Brand-Lowest Price All Match				EML Drugs				Brand-Lowest Price EML Match				Level of care drugs				Brand-Lowest Price Level of care Match				Level of care
	TypeOfList2	None		Brand		Lowest Price		Brand		Lowest Price		Brand		Lowest Price		Brand		Lowest Price		Brand		Lowest Price		Brand		Lowest Price		Brand		Lowest Price		Brand		Lowest Price
Row	Drug Name	Core	EML	Median	% Avail	Median	% Avail	Median	% Avail	Median	% Avail	Median	% Avail	Median	% Avail	Median	% Avail	Median	% Avail	Median	% Avail	Median	% Avail	Median	% Avail	Median	% Avail	Median	% Avail	Median	% Avail	Median	% Avail	Median	% Avail
13	Alprazolam		yes						0		0						0		0		0		0		0		0		0		0		0		0	1										Corrections
15	Amitriptyline	Global	yes		0	2.54291	0.9		0	2.54291	0.9		0		0.9		0		0.9		0	2.54291	0.9		0		0.9		0	2.54291	0.9		0		0.9	1										Value1
17	Carbamazepine	Global	yes	5.21441	0.566667		0.0333333	5.21441	0.566667		0.0333333		0.566667		0.0333333		0.566667		0.0333333	5.21441	0.566667		0.0333333		0.566667		0.0333333	5.21441	0.566667		0.0333333		0.566667		0.0333333	1										Value2
19	Chlorpromazine		yes						0	0.598131	0.766667						0		0.766667		0	0.598131	0.766667		0		0.766667		0	0.598131	0.766667		0		0.766667	1										Correct
21	Clomipramine		yes						0		0.0333333						0		0.0333333		0		0.0333333		0		0.0333333		0		0.0333333		0		0.0333333	1										DE Done	1
23	Clozapine		yes						0		0						0		0		0		0		0		0		0		0		0		0	1
25	Diazepam	Global	yes		0	0.638804	0.8		0	0.638804	0.8		0		0.8		0		0.8		0	0.638804	0.8		0		0.8		0	0.638804	0.8		0		0.8	1
27	Fluoxetine		yes						0	3.51213	0.566667						0		0.566667		0	3.51213	0.566667		0		0.566667		0	3.51213	0.566667		0		0.566667	1
29	Fluphenazine Inj		yes						0	1.43484	0.133333						0		0.133333		0	1.43484	0.133333		0		0.133333		0	1.43484	0.133333		0		0.133333	1
31	Haloperidol		yes						0	1.6436	0.466667						0		0.466667		0	1.6436	0.466667		0		0.466667		0	1.6436	0.466667		0		0.466667	1
33	Imipramine		yes						0	1.33241	0.333333						0		0.333333		0	1.33241	0.333333		0		0.333333		0	1.33241	0.333333		0		0.333333	1
35	Lamotrigine		yes						0		0						0		0		0		0		0		0		0		0		0		0	1
37	Lithium Carbonate		yes						0		0.0666667						0		0.0666667		0		0.0666667		0		0.0666667		0		0.0666667		0		0.0666667	1
39	Olanzapine		yes						0	0.521197	0.2						0		0.2		0	0.521197	0.2		0		0.2		0	0.521197	0.2		0		0.2	1
41	Phenobarbital		yes						0	0.918729	0.733333						0		0.733333		0	0.918729	0.733333		0		0.733333		0	0.918729	0.733333		0		0.733333	1
43	Phenytoin		yes						0	2.73962	0.266667						0		0.266667		0	2.73962	0.266667		0		0.266667		0	2.73962	0.266667		0		0.266667	1
45	Risperidone		yes						0	6.4311	0.166667						0		0.166667		0	6.4311	0.166667		0		0.166667		0	6.4311	0.166667		0		0.166667	1
47	Sertraline		yes						0	1.62839	0.133333						0		0.133333		0	1.62839	0.133333		0		0.133333		0	1.62839	0.133333		0		0.133333	1
49	Sodium Valproate		yes						0		0.1						0		0.1		0		0.1		0		0.1		0		0.1		0		0.1	1
51	Trifluoperazine		yes						0		0.0333333						0		0.0333333		0		0.0333333		0		0.0333333		0		0.0333333		0		0.0333333	1
53
55
57
59
61
63
65
67
69
71
73
75
77
79
81
83
85
87
89
91
93
95
97
99
101
103
105
107
109
111
	Number on Medicine list =	3	Total EML	20
	Total number listed =	3	Total level	30
		All
4.87395
[truncated: 88 more columns]

## Sheet: Private
Field Data Consolidation:
Private Sector Patient Prices
										Sort by:
										Data for individual medicine outlets (enter medicine unit prices in local currency)
Medicines Outlet Study ID				Summary Comparisons to Reference Prices						pr01	pr02	pr03	pr04	pr05	pr06	pr07	pr08	pr09	pr10	pr11	pr12	pr13	pr14	pr15	pr16	pr17	pr18	pr19	pr20	pr21	pr22	pr23	pr24	pr25	pr26	pr27	pr28	pr29	pr30
Region				and Percent Availability in Outlets						bole	bole	bole	bole	bole	bole	bole	bole	bole	bole	bole	bole	bole	bole	kolfe	kolfe	kolfe	kolfe	kolfe	kolfe	kolfe	kolfe	adisktma	adisktma	adisktma	adisktma	adisktma	adisktma	adisktma	adisktma
Distance from population centre										0	0	0	0	0	0	0	0	0	0	0	0	0	0	0	0	0	0	0	0	0	0	0	0	0	0	0	0	0	0
Include outlet in analysis (1=yes,0=no)?				(Blank if found in <			4	outlets)		1	1	1	1	1	1	1	1	1	1	1	1	1	1	1	1	1	1	1	1	1	1	1	1	1	1	1	1	1	1	0	0	0	0	0	0	0	0	0	0
Level of care										9	9	9	9	9	9	9	9	9	9	9	9	9	9	9	9	9	9	9	9	9	9	9	9	9	9	9	9	9	9	9	9	9	9	9	9	9	9	9	9
No.	Medicine Name	Medicine Type	Include in analysis?	Median Price Ratio (MPR)	25%ile	75%ile	Min	Max	% with med.	1	2	3	4	5	6	7	8	9	10	11	12	13	14	15	16	17	18	19	20	21	22	23	24	25	26	27	28	29	30	31	32	33	34	35	36	37	38	39	40
1	Alprazolam	Brand	1						0
1	Alprazolam	Lowest Price	1						0
2	Amitriptyline	Brand	1						0
2	Amitriptyline	Lowest Price	1	9.02323	7.38265	11.4841	3.28118	16.4059	0.566667		2.2	1	1.5		2.2		2.4	2.1			3	1.8	2.1	3	4	2.5	3			0.8		2.8				0.9		2
3	Carbamazepine	Brand	1	11.1737	10.8013	12.1049	9.31144	14.8983	0.4	5.8		6.5	6.5				6	5.8	6			5.5			5		6.5			8		6						6
3	Carbamazepine	Lowest Price	1	4.88851	3.72458	6.16879	2.6072	6.20757	0.2					2							2		3.25										1.4			3.3333	3.3333
4	Chlorpromazine	Brand	1						0
4	Chlorpromazine	Lowest Price	1	1.07664	0.717757	1.67477	0.717757	2.39252	0.133333																0.6		0.3				0.3						1
5	Clomipramine	Brand	1						0
5	Clomipramine	Lowest Price	1						0
6	Clozapine	Brand	1						0
6	Clozapine	Lowest Price	1						0
7	Diazepam	Brand	1						0
7	Diazepam	Lowest Price	1						0
8	Fluoxetine	Brand	1						0
8	Fluoxetine	Lowest Price	1	10.3692	10.0347	10.9903	4.01387	11.7071	0.833333	2	3.2142	2	3.5	3.1	3.3571	3.15	3.15	2.4643		3.5	3.1		3.2857	3	3	3.3571	3.1	3.1		3.2857		1.2	1.3	3.2857	3.1	3.1	3.1	1.2
9	Fluphenazine Inj	Brand	1						0
9	Fluphenazine Inj	Lowest Price	1						0
10	Haloperidol	Brand	1						0
10	Haloperidol	Lowest Price	1						0
11	Imipramine	Brand	1						0
11	Imipramine	Lowest Price	1						0
12	Lamotrigine	Brand	1						0
12	Lamotrigine	Lowest Price	1	24.2781	23.686	26.3776	11.6636	32.2991	0.5				9.2			13.6	6.5	15.3	10.6				13.4	13	13.53		14.1	13.5	15.3333			13.5333					15.3	13.4	18
13	Lithium Carbonate	Brand	1						0
13	Lithium Carbonate	Lowest Price	1						0
14	Olanzapine	Brand	1						0
14	Olanzapine	Lowest Price	1						0.0333333													5
15	Phenobarbital	Brand	1						0
15	Phenobarbital	Lowest Price	1	6.89047	5.74206	7.29241	2.75619	7.34983	0.333333	1.5			1.6			1.6		0.6	1.2	1.6									1.5				1	1.4				1.55
16	Phenytoin	Brand	1						0
16	Phenytoin	Lowest Price	1						0
17	Risperidone	Brand	1						0
17	Risperidone	Lowest Price	1	4.63958	4.59365	4.68552	3.49117	6.4311	0.466667			5.1			5					5.9			7		4.5		5.1	3.8	5		5.1				5.4	5.1	5	4.9	5
18	Sertraline	Brand	1						0
18	Sertraline	Lowest Price	1						0
19	Sodium Valproate	Brand	1						0
19	Sodium Valproate	Lowest Price	1	3.96574	3.76745	4.16402	1.18972	4.95717	0.9		7.7	8	7.7	7.9	8	8.5	8.5	8.4	7.5	8.5	2.5	5	8.4	8	7	8.8		8.3	7.8	10	7.95	8		7.7	8.2	7.5	2.4	7.4	8.5
20	Trifluoperazine	Brand	1						0
20	Trifluoperazine	Lowest Price	1						0
21		Brand	1
21		Lowest Price	1
22		Brand	1
22		Lowest Price	1
23		Brand	1
23		Lowest Price	1
24		Brand	1
24		Lowest Price	1
25		Brand	1
25		Lowest Price	1
26		Brand	1
26		Lowest Price	1
27		Brand	1
27		Lowest Price	1
28		Brand	1
28		Lowest Price	1
29		Brand	1
29		Lowest Price	1
30		Brand	1
30		Lowest Price	1
31		Brand	1
31		Lowest Price	1
32		Brand	1
32		Lowest Price	1
33		Brand	1
33		Lowest Price	1
34		Brand	1
34		Lowest Price	1
35		Brand	1
35		Lowest Price	1
36		Brand	1
36		Lowest Price	1
37		Brand	1
37		Lowest Price	1
38		Brand	1
38		Lowest Price	1
39		Brand	1
39		Lowest Price	1
40		Brand	1
40		Lowest Price	1
41		Brand	1
41		Lowest Price	1
42		Brand	1
42		Lowest Price	1
43		Brand	1
43		Lowest Price	1
44		Brand	1
44		Lowest Price	1
45		Brand	1
45		Lowest Price	1
46		Brand	1
46		Lowest Price	1
47		Brand	1
47		Lowest Price	1
48		Brand	1
48		Lowest Price	1
49		Brand	1
49		Lowest Price	1
50		Brand	1
50		Lowest Price	1
Number of products found										3	3	5	6	3	4	4	5	6	4	4	4	4	6	4	7	3	6	4	4	4	3	5	3	3	3	5	6	7	3	0	0	0	0	0	0	0	0	0	0
Describe outlets included in this summary:
		Private Sector Medicines Outlets (n=30 in survey)
		Includes all medicines (n=3 on list)
							Analysis Includes Only Medicines
		Analysis Includes All Meds.					With Prices Found for Both Types in Pair
		Brand		Lowest Price					Brand	Lowest Price
		Overall Percent Availability of Medicines on List in Outlets Included in Analysis
	Mean availability	0.02		0.198333
	Std dev availability	0.0894427		0.297057
		Number of Listed Medicines For Which Prices Were Found in 4+ Outlets
	No. of meds. included	1		8					1	1
		Summary of Medicine-specific Median Price Ratios (MPRs) For Meds. Found in 4+ Outlets
	Median MPR	11.1737		5.88949					11.1737	4.88851
	25 %ile MPR	11.1737		4.47112					11.1737	4.88851
	75 %ile MPR	11.1737		9.35971					11.1737	4.88851
	Minimum MPR	11.1737		1.07664					11.1737	4.88851
	Maximum MPR	11.1737		24.2781					11.1737	4.88851
					Reference MSH
	TypeOfList	Global		Core Drugs				All Drugs				Brand-Lowest Price Core Match				Brand-Lowest Price All Match				EML Drugs				Brand-Lowest Price EML Match				Level of care drugs				Brand-Lowest Price Level of care Match				Level of care
	TypeOfList2	None		Brand		Lowest Price		Brand		Lowest Price		Brand		Lowest Price		Brand		Lowest Price		Brand		Lowest Price		Brand		Lowest Price		Brand		Lowest Price		Brand		Lowest Price
Row	Drug Name	Core	EML	Median	% Avail	Median	% Avail	Median	% Avail	Median	% Avail	Median	% Avail	Median	% Avail	Median	% Avail	Median	% Avail	Median	% Avail	Median	% Avail	Median	% Avail	Median	% Avail	Median	% Avail	Median	% Avail	Median	% Avail	Median	% Avail
13	Alprazolam		yes						0		0						0		0		0		0		0		0		0		0		0		0	1										Corrections
15	Amitriptyline	Global	yes		0	9.02323	0.566667		0	9.02323	0.566667		0		0.566667		0		0.566667		0	9.02323	0.566667		0		0.566667		0	9.02323	0.566667		0		0.566667	1										Value1
17	Carbamazepine	Global	yes	11.1737	0.4	4.88851	0.2	11.1737	0.4	4.88851	0.2	11.1737	0.4	4.88851	0.2	11.1737	0.4	4.88851	0.2	11.1737	0.4	4.88851	0.2	11.1737	0.4	4.88851	0.2	11.1737	0.4	4.88851	0.2	11.1737	0.4	4.88851	0.2	1										Value2
19	Chlorpromazine		yes						0	1.07664	0.133333						0		0.133333		0	1.07664	0.133333		0		0.133333		0	1.07664	0.133333		0		0.133333	1										Correct
21	Clomipramine		yes						0		0						0		0		0		0		0		0		0		0		0		0	1											1
23	Clozapine		yes						0		0						0		0		0		0		0		0		0		0		0		0	1
25	Diazepam	Global	yes		0		0		0		0		0		0		0		0		0		0		0		0		0		0		0		0	1
27	Fluoxetine		yes						0	10.3692	0.833333						0		0.833333		0	10.3692	0.833333		0		0.833333		0	10.3692	0.833333		0		0.833333	1
29	Fluphenazine Inj		yes						0		0						0		0		0		0		0		0		0		0		0		0	1
31	Haloperidol		yes						0		0						0		0		0		0		0		0		0		0		0		0	1
33	Imipramine		yes						0		0						0		0		0		0		0		0		0		0		0		0	1
35	Lamotrigine		yes						0	24.2781	0.5						0		0.5		0	24.2781	0.5		0		0.5		0	24.2781	0.5		0		0.5	1
37	Lithium Carbonate		yes						0		0						0		0		0		0		0		0		0		0		0		0	1
39	Olanzapine		yes						0		0.0333333						0		0.0333333		0		0.0333333		0		0.0333333		0		0.0333333		0		0.0333333	1
41	Phenobarbital		yes						0	6.89047	0.333333						0		0.333333		0	6.89047	0.333333		0		0.333333		0	6.89047	0.333333		0		0.333333	1
43	Phenytoin		yes						0		0						0		0		0		0		0		0		0		0		0		0	1
45	Risperidone		yes						0	4.63958	0.466667						0		0.466667		0	4.63958	0.466667		0		0.466667		0	4.63958	0.466667		0		0.466667	1
47	Sertraline		yes						0		0						0		0		0		0		0		0		0		0		0		0	1
49	Sodium Valproate		yes						0	3.96574	0.9						0		0.9		0	3.96574	0.9		0		0.9		0	3.96574	0.9		0		0.9	1
51	Trifluoperazine		yes						0		0						0		0		0		0		0		0		0		0		0		0	1
53
55
57
59
61
63
65
67
69
71
73
75
77
79
81
83
85
87
89
91
93
95
97
99
101
103
105
107
109
111
	Number on Medicine list =	3	Total EML	20
	Total number listed =	3	Total level	30
		All
13.7946
[truncated: 88 more columns]

## Sheet: Sector Summary
	Sector Availability														All
	and Price Summary
	Describe summary:
		Summary Availability and Median MPR by Product Type
		Includes all medicines (n=14 on list)
				Procurement (n=1 orders)	Public Sector (n=30 outlets)	Private Sector (n=30 outlets)	#REF!	#REF!
		Mean Percent Availability
			Brand	NA	0.0283333	0.02	#REF!	#REF!
			Lowest Price	NA	0.286667	0.198333	#REF!	#REF!
		No. of Products With Minimum No. of Prices Obtained
			# Prices Required	1	4	4	#REF!	#REF!
			Brand	1	1	1	#REF!	#REF!
			Lowest Price	16	12	8	#REF!	#REF!
		Median MPR for Medicines With Minimum No. of Prices
			Brand	4.35682	5.21441	11.1737	#REF!	#REF!
			Lowest Price	0.955933	1.53161	5.88949	#REF!	#REF!
		Reference MSH
	Comparisons of Median MPRs for Medicines With Prices in Both Sectors
	Includes all medicines (n=14 on list)
		Procurement (n=1 orders)	Public Sector (n=30 outlets)	# of Meds. in Both Sectors	% difference Public to Procurement			Procurement (n=1 orders)	Private Sector (n=30 outlets)	# of Meds. in Both Sectors	% difference Private to Procurement
	Brand	4.35682	5.21441	1	0.196837		Brand	4.35682	11.1737	1	1.56465
	Lowest Price	0.808726	1.53161	10	0.89386		Lowest Price	1.93507	6.89047	7	2.56083
		Procurement (n=1 orders)	#REF!	# of Meds. in Both Sectors	% difference Other to Procurement			Public Sector (n=30 outlets)	Private Sector (n=30 outlets)	# of Meds. in Both Sectors	% difference Private to Public
	Brand			0			Brand	5.21441	11.1737	1	1.14286
	Lowest Price			0			Lowest Price	2.54291	6.89047	5	1.70968
		Public Sector (n=30 outlets)	#REF!	# of Meds. in Both Sectors	% difference Other to Public			Private Sector (n=30 outlets)	#REF!	# of Meds. in Both Sectors	% difference Other to Private
	Brand			0			Brand			0
	Lowest Price			0			Lowest Price			0
		Procurement (n=1 orders)	#REF!	# of Meds. in Both Sectors	% difference Other2 to Procurement			Public Sector (n=30 outlets)	#REF!	# of Meds. in Both Sectors	% difference Other2 to Public
	Brand			0			Brand			0
	Lowest Price			0			Lowest Price			0
		Private Sector (n=30 outlets)	#REF!	# of Meds. in Both Sectors	% difference Other2 to Private			#REF!	#REF!	# of Meds. in Both Sectors	% difference Other2 to Other
	Brand			0			Brand			0
	Lowest Price			0			Lowest Price			0
			Reference MSH
		Includes all medicines (n=0 on list)
		All

## Sheet: Product Summary
	Medicines Availability
	And Price Summary
			Medicines Availability in Outlets								Medicines Median Price Ratios (MPRs) in Procurements and Outlets
											(Reference msh)
			Brand				Lowest Price				Brand					Lowest Price
	Medicine Name	Medicine list	Public (n=30)	Private (n=30)	#REF!	#REF!	Public (n=30)	Private (n=30)	#REF!	#REF!	Procurement (n=1)	Public (n=30)	Private (n=30)	#REF!	#REF!	Procurement (n=1)	Public (n=30)	Private (n=30)	#REF!	#REF!
	Alprazolam	0	0	0	#REF!	#REF!	0	0	#REF!	#REF!				#REF!	#REF!	1.77911			#REF!	#REF!
	Amitriptyline	Global	0	0	#REF!	#REF!	0.9	0.566667	#REF!	#REF!				#REF!	#REF!	1.93507	2.54291	9.02323	#REF!	#REF!
	Carbamazepine	Global	0.566667	0.4	#REF!	#REF!	0.0333333	0.2	#REF!	#REF!	4.35682	5.21441	11.1737	#REF!	#REF!	1.67606		4.88851	#REF!	#REF!
	Chlorpromazine	0	0	0	#REF!	#REF!	0.766667	0.133333	#REF!	#REF!				#REF!	#REF!		0.598131	1.07664	#REF!	#REF!
	Clomipramine	0	0	0	#REF!	#REF!	0.0333333	0	#REF!	#REF!				#REF!	#REF!	0.389304			#REF!	#REF!
	Clozapine	0	0	0	#REF!	#REF!	0	0	#REF!	#REF!				#REF!	#REF!				#REF!	#REF!
	Diazepam	Global	0	0	#REF!	#REF!	0.8	0	#REF!	#REF!				#REF!	#REF!	0.246908	0.638804		#REF!	#REF!
	Fluoxetine	0	0	0	#REF!	#REF!	0.566667	0.833333	#REF!	#REF!				#REF!	#REF!	2.65919	3.51213	10.3692	#REF!	#REF!
	Fluphenazine Inj	0	0	0	#REF!	#REF!	0.133333	0	#REF!	#REF!				#REF!	#REF!	0.651393	1.43484		#REF!	#REF!
	Haloperidol	0	0	0	#REF!	#REF!	0.466667	0	#REF!	#REF!				#REF!	#REF!		1.6436		#REF!	#REF!
	Imipramine	0	0	0	#REF!	#REF!	0.333333	0	#REF!	#REF!				#REF!	#REF!	0.731113	1.33241		#REF!	#REF!
	Lamotrigine	0	0	0	#REF!	#REF!	0	0.5	#REF!	#REF!				#REF!	#REF!	4.82512		24.2781	#REF!	#REF!
	Lithium Carbonate	0	0	0	#REF!	#REF!	0.0666667	0	#REF!	#REF!				#REF!	#REF!	1.02553			#REF!	#REF!
	Olanzapine	0	0	0	#REF!	#REF!	0.2	0.0333333	#REF!	#REF!				#REF!	#REF!	0.263522	0.521197		#REF!	#REF!
	Phenobarbital	0	0	0	#REF!	#REF!	0.733333	0.333333	#REF!	#REF!				#REF!	#REF!	0.454771	0.918729	6.89047	#REF!	#REF!
	Phenytoin	0	0	0	#REF!	#REF!	0.266667	0	#REF!	#REF!				#REF!	#REF!	1.54241	2.73962		#REF!	#REF!
	Risperidone	0	0	0	#REF!	#REF!	0.166667	0.466667	#REF!	#REF!				#REF!	#REF!	3.08188	6.4311	4.63958	#REF!	#REF!
	Sertraline	0	0	0	#REF!	#REF!	0.133333	0	#REF!	#REF!				#REF!	#REF!	0.886338	1.62839		#REF!	#REF!
	Sodium Valproate	0	0	0	#REF!	#REF!	0.1	0.9	#REF!	#REF!				#REF!	#REF!	0.602594		3.96574	#REF!	#REF!
	Trifluoperazine	0	0	0	#REF!	#REF!	0.0333333	0	#REF!	#REF!				#REF!	#REF!				#REF!	#REF!
					#REF!	#REF!			#REF!	#REF!				#REF!	#REF!				#REF!	#REF!
					#REF!	#REF!			#REF!	#REF!				#REF!	#REF!				#REF!	#REF!
					#REF!	#REF!			#REF!	#REF!				#REF!	#REF!				#REF!	#REF!
					#REF!	#REF!			#REF!	#REF!				#REF!	#REF!				#REF!	#REF!
					#REF!	#REF!			#REF!	#REF!				#REF!	#REF!				#REF!	#REF!
					#REF!	#REF!			#REF!	#REF!				#REF!	#REF!				#REF!	#REF!
					#REF!	#REF!			#REF!	#REF!				#REF!	#REF!				#REF!	#REF!
					#REF!	#REF!			#REF!	#REF!				#REF!	#REF!				#REF!	#REF!
					#REF!	#REF!			#REF!	#REF!				#REF!	#REF!				#REF!	#REF!
					#REF!	#REF!			#REF!	#REF!				#REF!	#REF!				#REF!	#REF!
					#REF!	#REF!			#REF!	#REF!				#REF!	#REF!				#REF!	#REF!
					#REF!	#REF!			#REF!	#REF!				#REF!	#REF!				#REF!	#REF!
					#REF!	#REF!			#REF!	#REF!				#REF!	#REF!				#REF!	#REF!
					#REF!	#REF!			#REF!	#REF!				#REF!	#REF!				#REF!	#REF!
					#REF!	#REF!			#REF!	#REF!				#REF!	#REF!				#REF!	#REF!
					#REF!	#REF!			#REF!	#REF!				#REF!	#REF!				#REF!	#REF!
					#REF!	#REF!			#REF!	#REF!				#REF!	#REF!				#REF!	#REF!
					#REF!	#REF!			#REF!	#REF!				#REF!	#REF!				#REF!	#REF!
					#REF!	#REF!			#REF!	#REF!				#REF!	#REF!				#REF!	#REF!
					#REF!	#REF!			#REF!	#REF!				#REF!	#REF!				#REF!	#REF!
					#REF!	#REF!			#REF!	#REF!				#REF!	#REF!				#REF!	#REF!
					#REF!	#REF!			#REF!	#REF!				#REF!	#REF!				#REF!	#REF!
					#REF!	#REF!			#REF!	#REF!				#REF!	#REF!				#REF!	#REF!
					#REF!	#REF!			#REF!	#REF!				#REF!	#REF!				#REF!	#REF!
					#REF!	#REF!			#REF!	#REF!				#REF!	#REF!				#REF!	#REF!
					#REF!	#REF!			#REF!	#REF!				#REF!	#REF!				#REF!	#REF!
					#REF!	#REF!			#REF!	#REF!				#REF!	#REF!				#REF!	#REF!
					#REF!	#REF!			#REF!	#REF!				#REF!	#REF!				#REF!	#REF!
					#REF!	#REF!			#REF!	#REF!				#REF!	#REF!				#REF!	#REF!
					#REF!	#REF!			#REF!	#REF!				#REF!	#REF!				#REF!	#REF!
		Includes all medicines (n=0 on list)
		All

## Sheet: Affordability
	Standard Treatment
	Affordability
		Daily wage of lowest paid government worker (in local currency):							32.43
	Depression						Public Sector		Private Sector		Other		Other2
	Select Medicine Name	Medicine Strength	Dosage Form	Treatment Duration (in Days)	Total # of Units per Treatment	Product Type	Median Treatment Price	Days' Wages	Median Treatment Price	Days' Wages	Median Treatment Price	Days' Wages	Median Treatment Price	Days' Wages
	Amitriptyline	25 mg	tab	30	90	Brand					#REF!	#REF!	#REF!	#REF!
						Lowest Price	55.8	1.72063	198	6.10546	#REF!	#REF!	#REF!	#REF!
	Partial Seizure						Public Sector		Private Sector		Other		Other2
	Select Medicine Name	Medicine Strength	Dosage Form	Treatment Duration (in Days)	Total # of Units per Treatment	Product Type	Median Treatment Price	Days' Wages	Median Treatment Price	Days' Wages	Median Treatment Price	Days' Wages	Median Treatment Price	Days' Wages
	Carbamazepine	200 mg	tab	30	90	Brand	252	7.77058	540	16.6512	#REF!	#REF!	#REF!	#REF!
						Lowest Price			236.25	7.28492	#REF!	#REF!	#REF!	#REF!
	Schizophrenia						Public Sector		Private Sector		Other		Other2
	Select Medicine Name	Medicine Strength	Dosage Form	Treatment Duration (in Days)	Total # of Units per Treatment	Product Type	Median Treatment Price	Days' Wages	Median Treatment Price	Days' Wages	Median Treatment Price	Days' Wages	Median Treatment Price	Days' Wages
	Chlorpromazine	100 mg	tab	30	60	Brand					#REF!	#REF!	#REF!	#REF!
						Lowest Price	15	0.462535	27	0.832562	#REF!	#REF!	#REF!	#REF!
	depression						Public Sector		Private Sector		Other		Other2
	Select Medicine Name	Medicine Strength	Dosage Form	Treatment Duration (in Days)	Total # of Units per Treatment	Product Type	Median Treatment Price	Days' Wages	Median Treatment Price	Days' Wages	Median Treatment Price	Days' Wages	Median Treatment Price	Days' Wages
	Clomipramine	25 mg	cap	30	60	Brand					#REF!	#REF!	#REF!	#REF!
						Lowest Price					#REF!	#REF!	#REF!	#REF!
	Anxiety disorders						Public Sector		Private Sector		Other		Other2
	Select Medicine Name	Medicine Strength	Dosage Form	Treatment Duration (in Days)	Total # of Units per Treatment	Product Type	Median Treatment Price	Days' Wages	Median Treatment Price	Days' Wages	Median Treatment Price	Days' Wages	Median Treatment Price	Days' Wages
	Alprazolam	0.5mg	tab	30	30	Brand					#REF!	#REF!	#REF!	#REF!
						Lowest Price					#REF!	#REF!	#REF!	#REF!
	Depression						Public Sector		Private Sector		Other		Other2
	Select Medicine Name	Medicine Strength	Dosage Form	Treatment Duration (in Days)	Total # of Units per Treatment	Product Type	Median Treatment Price	Days' Wages	Median Treatment Price	Days' Wages	Median Treatment Price	Days' Wages	Median Treatment Price	Days' Wages
	Fluoxetine	20 mg	cap	30	30	Brand					#REF!	#REF!	#REF!	#REF!
						Lowest Price	31.5	0.971323	93	2.86772	#REF!	#REF!	#REF!	#REF!
	Anxiety Disorders						Public Sector		Private Sector		Other		Other2
	Select Medicine Name	Medicine Strength	Dosage Form	Treatment Duration (in Days)	Total # of Units per Treatment	Product Type	Median Treatment Price	Days' Wages	Median Treatment Price	Days' Wages	Median Treatment Price	Days' Wages	Median Treatment Price	Days' Wages
	Diazepam	5 mg	tab	7	10	Brand					#REF!	#REF!	#REF!	#REF!
						Lowest Price	1.78	0.0548874			#REF!	#REF!	#REF!	#REF!
	Schizophrenia						Public Sector		Private Sector		Other		Other2
	Select Medicine Name	Medicine Strength	Dosage Form	Treatment Duration (in Days)	Total # of Units per Treatment	Product Type	Median Treatment Price	Days' Wages	Median Treatment Price	Days' Wages	Median Treatment Price	Days' Wages	Median Treatment Price	Days' Wages
	Fluphenazine Inj	25 mg	ml	30	1	Brand					#REF!	#REF!	#REF!	#REF!
						Lowest Price	34.7336	1.07103			#REF!	#REF!	#REF!	#REF!
	Refractory schizophrenia						Public Sector		Private Sector		Other		Other2
	Select Medicine Name	Medicine Strength	Dosage Form	Treatment Duration (in Days)	Total # of Units per Treatment	Product Type	Median Treatment Price	Days' Wages	Median Treatment Price	Days' Wages	Median Treatment Price	Days' Wages	Median Treatment Price	Days' Wages
	Clozapine	25 mg	tab	All	All	Brand					#REF!	#REF!	#REF!	#REF!
						Lowest Price					#REF!	#REF!	#REF!	#REF!
	Schizophrenia disorder						Public Sector		Private Sector		Other		Other2
	Select Medicine Name	Medicine Strength	Dosage Form	Treatment Duration (in Days)	Total # of Units per Treatment	Product Type	Median Treatment Price	Days' Wages	Median Treatment Price	Days' Wages	Median Treatment Price	Days' Wages	Median Treatment Price	Days' Wages
	Haloperidol	2 mg	tab	30	60	Brand					#REF!	#REF!	#REF!	#REF!
						Lowest Price	62.4	1.92414			#REF!	#REF!	#REF!	#REF!
	Anxiety						Public Sector		Private Sector		Other		Other2
	Select Medicine Name	Medicine Strength	Dosage Form	Treatment Duration (in Days)	Total # of Units per Treatment	Product Type	Median Treatment Price	Days' Wages	Median Treatment Price	Days' Wages	Median Treatment Price	Days' Wages	Median Treatment Price	Days' Wages
	Diazepam	5 mg	tab	10	10	Brand					#REF!	#REF!	#REF!	#REF!
						Lowest Price	1.78	0.0548874			#REF!	#REF!	#REF!	#REF!
	Depression						Public Sector		Private Sector		Other		Other2
	Select Medicine Name	Medicine Strength	Dosage Form	Treatment Duration (in Days)	Total # of Units per Treatment	Product Type	Median Treatment Price	Days' Wages	Median Treatment Price	Days' Wages	Median Treatment Price	Days' Wages	Median Treatment Price	Days' Wages
	Imipramine	25 mg	tab	30	90	Brand					#REF!	#REF!	#REF!	#REF!
						Lowest Price	63	1.94265			#REF!	#REF!	#REF!	#REF!
	Epilepsy						Public Sector		Private Sector		Other		Other2
	Select Medicine Name	Medicine Strength	Dosage Form	Treatment Duration (in Days)	Total # of Units per Treatment	Product Type	Median Treatment Price	Days' Wages	Median Treatment Price	Days' Wages	Median Treatment Price	Days' Wages	Median Treatment Price	Days' Wages
	Lamotrigine	50 mg	tab	30	60	Brand					#REF!	#REF!	#REF!	#REF!
						Lowest Price			811.8	25.0324	#REF!	#REF!	#REF!	#REF!
	Bipolar Disorder						Public Sector		Private Sector		Other		Other2
	Select Medicine Name	Medicine Strength	Dosage Form	Treatment Duration (in Days)	Total # of Units per Treatment	Product Type	Median Treatment Price	Days' Wages	Median Treatment Price	Days' Wages	Median Treatment Price	Days' Wages	Median Treatment Price	Days' Wages
	Lithium Carbonate	300 mg	cap	30	90	Brand					#REF!	#REF!	#REF!	#REF!
						Lowest Price					#REF!	#REF!	#REF!	#REF!
	Psychotic Disorders						Public Sector		Private Sector		Other		Other2
	Select Medicine Name	Medicine Strength	Dosage Form	Treatment Duration (in Days)	Total # of Units per Treatment	Product Type	Median Treatment Price	Days' Wages	Median Treatment Price	Days' Wages	Median Treatment Price	Days' Wages	Median Treatment Price	Days' Wages
	Olanzapine	5 mg	tab	30	90	Brand					#REF!	#REF!	#REF!	#REF!
						Lowest Price	127.575	3.93386			#REF!	#REF!	#REF!	#REF!
	Partial Seizure						Public Sector		Private Sector		Other		Other2
	Select Medicine Name	Medicine Strength	Dosage Form	Treatment Duration (in Days)	Total # of Units per Treatment	Product Type	Median Treatment Price	Days' Wages	Median Treatment Price	Days' Wages	Median Treatment Price	Days' Wages	Median Treatment Price	Days' Wages
	Phenobarbital	30 mg	tab	30	90	Brand					#REF!	#REF!	#REF!	#REF!
						Lowest Price	18	0.555042	135	4.16281	#REF!	#REF!	#REF!	#REF!
	Epilepsy						Public Sector		Private Sector		Other		Other2
	Select Medicine Name	Medicine Strength	Dosage Form	Treatment Duration (in Days)	Total # of Units per Treatment	Product Type	Median Treatment Price	Days' Wages	Median Treatment Price	Days' Wages	Median Treatment Price	Days' Wages	Median Treatment Price	Days' Wages
	Phenytoin	100 mg	tab	30	90	Brand					#REF!	#REF!	#REF!	#REF!
						Lowest Price	74.43	2.2951			#REF!	#REF!	#REF!	#REF!
	Schizophrenia						Public Sector		Private Sector		Other		Other2
	Select Medicine Name	Medicine Strength	Dosage Form	Treatment Duration (in Days)	Total # of Units per Treatment	Product Type	Median Treatment Price	Days' Wages	Median Treatment Price	Days' Wages	Median Treatment Price	Days' Wages	Median Treatment Price	Days' Wages
	Risperidone	1 mg	tab	30	60	Brand					#REF!	#REF!	#REF!	#REF!
						Lowest Price	420	12.951	303	9.3432	#REF!	#REF!	#REF!	#REF!
	Depression						Public Sector		Private Sector		Other		Other2
	Select Medicine Name	Medicine Strength	Dosage Form	Treatment Duration (in Days)	Total # of Units per Treatment	Product Type	Median Treatment Price	Days' Wages	Median Treatment Price	Days' Wages	Median Treatment Price	Days' Wages	Median Treatment Price	Days' Wages
	Sertraline	50 mg	tab	30	30	Brand					#REF!	#REF!	#REF!	#REF!
						Lowest Price	33.18	1.02313			#REF!	#REF!	#REF!	#REF!
	Epilesy						Public Sector		Private Sector		Other		Other2
	Select Medicine Name	Medicine Strength	Dosage Form	Treatment Duration (in Days)	Total # of Units per Treatment	Product Type	Median Treatment Price	Days' Wages	Median Treatment Price	Days' Wages	Median Treatment Price	Days' Wages	Median Treatment Price	Days' Wages
	Sodium Valproate	200 mg	tab	30	90	Brand					#REF!	#REF!	#REF!	#REF!
						Lowest Price			720	22.2017	#REF!	#REF!	#REF!	#REF!
	Schizophrenia						Public Sector		Private Sector		Other		Other2
	Select Medicine Name	Medicine Strength	Dosage Form	Treatment Duration (in Days)	Total # of Units per Treatment	Product Type	Median Treatment Price	Days' Wages	Median Treatment Price	Days' Wages	Median Treatment Price	Days' Wages	Median Treatment Price	Days' Wages
	Trifluoperazine	5 mg	tab			Brand
						Lowest Price
	Enter condition						Public Sector		Private Sector		Other		Other2
	Select Medicine Name	Medicine Strength	Dosage Form	Treatment Duration (in Days)	Total # of Units per Treatment	Product Type	Median Treatment Price	Days' Wages	Median Treatment Price	Days' Wages	Median Treatment Price	Days' Wages	Median Treatment Price	Days' Wages
						Brand
						Lowest Price

## Sheet: Originator products
Study Medicines
Originator Brand Products Surveyed
							"Originator" Product
	Med. No.	Medicine Name (Name must be unique)	Medicine Strength	Dosage Form	Target Pack Size	Medicine list	Name	Manufacturer
	1	Alprazolam	0.5mg	tab	100		Xanax,	Pfizer	Amitriptyline	25 mg	Tryptizol	MSD
	2	Amitriptyline	25 mg	tab	100	Global	Tryptizol	MSD	Amoxicillin	500 mg	Amoxil	GSK
	3	Carbamazepine	200 mg	tab	100	Global	Tegretol	Novartis	Bisoprolol	5 mg	Concor	Merck
	4	Chlorpromazine	100 mg	tab	100		Largactil	Sanofi	Captopril	25 mg	Capoten	BMS
	5	Clomipramine	25 mg	cap	250		Anafranil	Patheon Inc	Ceftriaxone injection	1 g/vial	Rocephin	Roche
	6	Clozapine	25 mg	tab	50		Clozaril	Novartis	Ciprofloxacin	500 mg	Ciproxin	Bayer
	7	Diazepam	5 mg	tab	100	Global	Valium	Roche	Co-trimoxazole suspension	8+40 mg/ml	Bactrim	Roche
	8	Fluoxetine	20 mg	cap	100		Prozac	Eli Lilly	Diazepam	5 mg	Valium	Roche
	9	Fluphenazine Inj	25 mg	ml	10		Prolixin	Novex Pharma	Diclofenac	50 mg	Voltarol	Novartis
	10	Haloperidol	2 mg	tab	100		Haldol	Janssen Pharma Inc.	Omeprazole	20 mg	Losec	AstraZeneca
	11	Imipramine	25 mg	tab	100		Tofranil	Excellium Pharma Inc.	Paracetamol suspension	24 mg/ml	Panadol	GSK
	12	Lamotrigine	50 mg	tab	30		Lamictal	GSK	Salbutamol inhaler	100 mcg/dose	Ventoline	GSK
	13	Lithium Carbonate	300 mg	cap	100				Simvastatin	20 mg	Zocor	MSD
	14	Olanzapine	5 mg	tab	100		Zyprexa	Eli Lilly	Metformin
	15	Phenobarbital	30 mg	tab	1000		Luminal	AstraZeneca
	16	Phenytoin	100 mg	tab	100		Dilantin	Pfizer
	17	Risperidone	1 mg	tab	30		Risperdal	Janssen Pharma Inc.
	18	Sertraline	50 mg	tab	100		Zoloft	Pfizer
	19	Sodium Valproate	200 mg	tab	100		Depakote,	Abbott Laboratories;
	20	Trifluoperazine	5 mg	tab	100		Stelazine	Vianex SA
	21
	22
	23
	24
	25
	26
	27
	28
	29
	30
	31
	32
	33
	34
	35
	36
	37
	38
	39
	40
	41
	42
	43
	44
	45
	46
	47
	48
	49
	50

## Sheet: Data Collection
	Medicine Price Data Collection Form
	Use a separate form for each medicine outlet
	Date : _______________ Survey area number : ______________
	Name of town/village/district :
	Name of medicine outlet (optional):
	Medicine outlet unique survey ID (mandatory):
	Distance in km from nearest town (population >50 000):
	Type of medicine outlet :  Public sector facility (specify level of care below):  Primary care facility  Secondary care facility  Tertiary care facility  Private sector medicine outlet  Other sector medicine outlet (please specify): _________________
	Type of price :  Procurement price  Price the patient pays Type of data:  Sample outlet  back-up outlet  validation visit
	Name of manager of the medicine outlet:
	Name of person(s) who provided information on medicine prices and availability (if different from manager):
	Name of data collectors :
	Verification
	To be completed by the area supervisor at the end of the day, once data have been verified Signed:_______________________________ Date:___________________________________
	Medicine Price Data Collection Form
	Lowest priced generic equivalent product: determined at facility
	A	B	C	D	E	F	G	H	I	J
No.	Generic name, dosage form, strength	Medicine Type	Brand or product name(s)	Manufacturer	Available yes/no	Pack size recommended	Pack size found	Price of pack found	Unit price (4 decimal places)	Comments
1	Alprazolam 0.5mg tab	Originator brand	Xanax,	Pfizer		100			per tab
1		Lowest-priced generic				100			per tab
2	Amitriptyline 25 mg tab	Originator brand	Tryptizol	MSD		100			per tab
2		Lowest-priced generic				100			per tab
3	Carbamazepine 200 mg tab	Originator brand	Tegretol	Novartis		100			per tab
3		Lowest-priced generic				100			per tab
4	Chlorpromazine 100 mg tab	Originator brand	Largactil	Sanofi		100			per tab
4		Lowest-priced generic				100			per tab
5	Clomipramine 25 mg cap	Originator brand	Anafranil	Patheon Inc		250			per cap
5		Lowest-priced generic				250			per cap
6	Clozapine 25 mg tab	Originator brand	Clozaril	Novartis		50			per tab
6		Lowest-priced generic				50			per tab
7	Diazepam 5 mg tab	Originator brand	Valium	Roche		100			per tab
7		Lowest-priced generic				100			per tab
8	Fluoxetine 20 mg cap	Originator brand	Prozac	Eli Lilly		100			per cap
8		Lowest-priced generic				100			per cap
9	Fluphenazine Inj 25 mg ml	Originator brand	Prolixin	Novex Pharma		10			per ml
9		Lowest-priced generic				10			per ml
10	Haloperidol 2 mg tab	Originator brand	Haldol	Janssen Pharma Inc.		100			per tab
10		Lowest-priced generic				100			per tab
11	Imipramine 25 mg tab	Originator brand	Tofranil	Excellium Pharma Inc.		100			per tab
11		Lowest-priced generic				100			per tab
12	Lamotrigine 50 mg tab	Originator brand	Lamictal	GSK		30			per tab
12		Lowest-priced generic				30			per tab
13	Lithium Carbonate 300 mg cap	Originator brand				100			per cap
13		Lowest-priced generic				100			per cap
14	Olanzapine 5 mg tab	Originator brand	Zyprexa	Eli Lilly		100			per tab
14		Lowest-priced generic				100			per tab
15	Phenobarbital 30 mg tab	Originator brand	Luminal	AstraZeneca		1000			per tab
15		Lowest-priced generic				1000			per tab
16	Phenytoin 100 mg tab	Originator brand	Dilantin	Pfizer		100			per tab
16		Lowest-priced generic				100			per tab
17	Risperidone 1 mg tab	Originator brand	Risperdal	Janssen Pharma Inc.		30			per tab
17		Lowest-priced generic				30			per tab
18	Sertraline 50 mg tab	Originator brand	Zoloft	Pfizer		100			per tab
18		Lowest-priced generic				100			per tab
19	Sodium Valproate 200 mg tab	Originator brand	Depakote,	Abbott Laboratories;		100			per tab
19		Lowest-priced generic				100			per tab
20	Trifluoperazine 5 mg tab	Originator brand	Stelazine	Vianex SA		100			per tab
20		Lowest-priced generic				100			per tab
21		Originator brand
21		Lowest-priced generic
22		Originator brand
22		Lowest-priced generic
23		Originator brand
23		Lowest-priced generic
24		Originator brand
24		Lowest-priced generic
25		Originator brand
25		Lowest-priced generic
26		Originator brand
26		Lowest-priced generic
27		Originator brand
27		Lowest-priced generic
28		Originator brand
28		Lowest-priced generic
29		Originator brand
29		Lowest-priced generic
30		Originator brand
30		Lowest-priced generic
31		Originator brand
31		Lowest-priced generic
32		Originator brand
32		Lowest-priced generic
33		Originator brand
33		Lowest-priced generic
34		Originator brand
34		Lowest-priced generic
35		Originator brand
35		Lowest-priced generic
36		Originator brand
36		Lowest-priced generic
37		Originator brand
37		Lowest-priced generic
38		Originator brand
38		Lowest-priced generic
39		Originator brand
39		Lowest-priced generic
40		Originator brand
40		Lowest-priced generic
41		Originator brand
41		Lowest-priced generic
42		Originator brand
42		Lowest-priced generic
43		Originator brand
43		Lowest-priced generic
44		Originator brand
44		Lowest-priced generic
45		Originator brand
45		Lowest-priced generic
46		Originator brand
46		Lowest-priced generic
47		Originator brand
47		Lowest-priced generic
48		Originator brand
48		Lowest-priced generic
49		Originator brand
49		Lowest-priced generic
50		Originator brand
50		Lowest-priced generic
	Before leaving the facility :
	Data collectors should check that the data collection form is legible, accurate and complete before leaving the facility and returning completed forms to the area supervisor. They should report any problems as soon as possible. They should also check to see whether at least half of the survey medicines were available, to determine whether a visit to a back-up facility is required.

[truncated: 7 more sheets: Translation, Sector Contrasts, Procurement-copy2, Public-copy2, Private-copy2, Other-copy2, Other2-copy2]
